# Supplementary material for: Synthesis and Characterization of Bioactive Oligoitaconates with Amino Acid Functional Groups for Tissue Engineering
Source: Int J Mol Sci. 2025 Dec 28;27(1):324. doi: 10.3390/ijms27010324 (PMC12785526; doi:10.3390/ijms27010324)
Supplement: Supplementary file 1 [file ijms-27-00324-s001.zip]

Archive with 1 entries (1 files):
- ijms-4036355-supplementary.pdf
